# Supplementary material for: The Role of Combination Antibiotic Therapy in Combatting Drug-Resistant Acinetobacter baumannii Infections: A Systematic Review of Randomised Control Trials
Source: Antibiotics (Basel). 2026 Mar 30;15(4):356. doi: 10.3390/antibiotics15040356 (PMC13112964; doi:10.3390/antibiotics15040356)
Supplement: Supplementary file 1 [file antibiotics-15-00356-s001.zip]

Archive with 2 entries (2 files):
- Table S1-search_strategy.pdf
- Table S2-PRISMA_2020_checklist.pdf
